# Supplementary material for: Reliable and Accurate Release of Micro-Sized Objects with a Gripper that Uses the Capillary-Force Method
Source: Micromachines (Basel). 2017 Jun 8;8(6):182. doi: 10.3390/mi8060182 (PMC6190406; doi:10.3390/mi8060182)
Supplement: Supplementary file 1 [file micromachines-08-00182-s001.zip]

Archive with 6 entries (6 files):
- Video S1.mp4
- Video S2.mp4
- Video S3.mp4
- Video S4.mp4
- Video S5.mp4
- Video S6.mp4
